# Supplementary material for: The Impact of Psychological Interventions with Elements of Mindfulness (PIM) on Empathy, Well-Being, and Reduction of Burnout in Physicians: A Systematic Review
Source: Int J Environ Res Public Health. 2021 Oct 25;18(21):11181. doi: 10.3390/ijerph182111181 (PMC8582910; doi:10.3390/ijerph182111181)
Supplement: Supplementary file 1 [file ijerph-18-11181-s001.zip]

Archive with 1 entries (1 files):
- ijerph-1382986-supplementary.pdf
